# Supplementary material for: Myristic acid as a checkpoint to regulate STING-dependent autophagy and interferon responses by promoting N-myristoylation
Source: Nat Commun. 2023 Feb 7;14:660. doi: 10.1038/s41467-023-36332-3 (PMC9905541; doi:10.1038/s41467-023-36332-3)
Supplement: Supplementary file 4 — Source Data [file 41467_2023_36332_MOESM4_ESM.xlsx]

## Sheet: Fig.1
Fig.1a
	mock				HSV-1
C14:0	1.02822	0.894134	0.976354	1.10129	0.827271	0.7792	0.79956	0.813758
C15:0	1.05942	0.951103	1.0704	0.919071	1.09159	0.983735	0.867186	1.12302
C16:0	1.07471	0.844841	0.992687	1.08777	1.04249	0.892038	0.84289	1.02119
C16:1	0.977705	0.853361	1.09366	1.07527	0.704464	0.907956	1.03738	0.974859
C17:0	1.09033	0.818962	1.07862	1.01209	1.12141	0.893427	0.820145	0.923407
C18:0	1.04068	0.820373	1.01051	1.12844	1.13027	0.947444	0.852918	1.04705
C20:1	1.29094	0.980705	0.917922	0.810431	1.38076	1.00664	0.853737	0.763179
C20:2	1.28676	0.965399	0.812972	0.934866	1.64869	1.17095	0.964292	0.742572
C20:3n6	1.41415	0.944882	0.786237	0.854734	1.49668	0.918025	0.931034	0.871408
C20:4	1.07371	0.782995	0.882144	1.26115	1.23639	0.906486	0.951599	1.04518
C20:5	0.967917	0.962021	0.898329	1.17173	0.78879	1.45865	1.09715	1.10872
Fig.1b
	mock			Myristic acid
PBS	1.97297	2.10811	1.7027	1.86486	1.43243	2.05405
HSV-1	179.703	275.054	278.351	48.3513	40.6487	35.3513
ISD	343.243	310.622	282.459	120.46	86.6757	138.649
SeV	828.622	779.378	768.514	792.216	783.027	825.865
Fig.1c
	mock			Myristic acid
PBS	1.40512	1.20281	1	3.37259	2.84615	2.15382
HSV-1	7220.99	7038.32	7378.63	944.392	1115.95	986.745
ISD	1916.59	1890.13	2198.98	205.556	224.236	213.882
SeV	4979.88	6123.78	5217.76	4632.81	4551.58	4780.64
Fig.1d
	mock			Myristic acid					mock			Myristic acid
PBS	10.5592	10.3753	13.0612	1.24594	1.06924	1		mock	1.91492	1.2964	2.90093	1	1.06835	1.13139
HSV-1	513.768	544.768	527.665	365.06	313.901	347.254		HSV-1	8060.23	9783.64	9891.61	1986.19	2052.12	2158.29
ISD	113.666	115.85	117.512	68.796	51.8032	56.4044		ISD	350.822	209.272	225.114	83.6304	80.2238	83.2019
Fig.1h
	mock			Myristic acid
PBS	1.45	0.98	0.86	1.96	2.01	2.32
HSV-1	1791.74	2021.98	2123.03	647.35	581.2	662.7
Fig.1g
	mock			Myristic acid					mock			Myristic acid					mock			Myristic acid					mock			Myristic acid
PBS	5.41263	4.64139	4.75637	1.41152	1	2.40825		PBS	11.7962	11.8526	10.0925	1	1.26571	1.28685		PBS	20.632	18.4098	18.0293	1.25038	1	1.06923		PBS	32.1441	32.5038	34.6249	1	1.14408	1.14232
HSV-1	2035.74	1849.51	2323.37	943.595	979.666	1151.82		HSV-1	175.81	158.907	173.302	70.0729	67.1015	65.843		HSV-1	1514.58	1596.56	1735.53	641.373	612.181	673.04		HSV-1	1317.43	1633.41	1622.97	770.818	741.035	818.606
ISD	2195.18	2401.13	2153.5	865.058	717.837	776.507		ISD	103.614	102.231	101.728	48.8775	56.802	47.5453		ISD	869.33	860.834	889.207	587.949	648.678	652.289		ISD	925.069	885.949	1027.33	546.153	393.685	456.903
Fig.1i
	mock			Myristic acid
PBS	1	0.46916	0.641625	0.704902	0.447668	0.366013
HSV-1	490.581	469.56	471.953	266.254	237.329	247.383
ISD	1257.96	1077.08	1290.64	604.453	611.633	571.094
Fig.1j
	mock			Myristic acid
PBS	1	0.81	0.82	2.63	2.62	1.66
HSV-1	296.73	332.63	298.27	61.3	71.23	66.43
ISD	888.51	925.58	909.45	104.29	134.71	138.64

## Sheet: Fig.2
Fig.2a
	mock			Myristic acid
PBS	1	0.7	0.87	0.62	0.57	0.57
HSV-1	43.06	44.59	40.81	83.6	87.75	89.33
Fig.2b
	mock						Myristic acid								mock						Myristic acid								mock						Myristic acid
PBS	34.9428	26.9676					53.5959	37.5391						PBS	34.4151	39.2806					39.8989	29.3613						PBS	40.4729	41.8259					71.7671	44.9435
HSV-1	777.524	608.267	561.447	405.653	730.246	648.896	504.595	399.595	326.696	394.04	277.824	250.797		HSV-1	422.016	320.659	337.325	201.398	223.535	287.89	121.727	136.364	254.63	166.438	217.917	282.332		HSV-1	265.954	230.993	223.111	285.346	171.248	197.542	180.341	99.9435	154.12	109.543	138.864	170.426
Fig.2d
	mock				Myristic acid
PBS	0	0	0.003	0	0.005	0.002	0.002	0.000734
HSV-1	0.36	0.46	0.236	0.527	2.952	1.821	2.662	1.987
Fig.2e
	mock				Myristic acid						mock				Myristic acid						mock				Myristic acid
PBS	1	1.22128			0.925582	0.575773				PBS	1	0.637831			0.400633	0.233333				PBS	1	0.757473			2.26734	0.276901
HSV-1	51.7186	64.0113	46.7406	23.9105	65.5489	78.7805	95.6762	83.0647		HSV-1	57.6767	43.617	80.465	38.6222	157.945	98.8849	168.176	117.153		HSV-1	121.865	105.488	87.1693	85.0993	209.244	283.876	273.68	414.872
Fig.2g
Days after HSV-1 Infection	mock	Myristic acid
0
1
2
3		1
4
5		1
5		1
5		1
6		1
6		1
6		1
6		1
7		1
7		1
7		1
7		1
8	0	0
8	0	0
8	0
8	0
8	0
8	0
8	0
8	0
8	0
8	0
8	0
8	0
8	0
8	0

## Sheet: Fig.3
Fig.3a
	mock			Myristic acid
ctrl	1.04861	1.20897	0.904354	1.13807	1.3317	1.74836
cGAS+STING	20.5493	21.1476	15.9083	4.11729	2.68076	2.41098
TBK1	24.3736	13.4086	29.0743	20.0551	16.05	26.0435
IRF3-5D	10.5493	10.185	10.9128	11.6464	11.7874	9.55079
Fig.3c
	mock			Myristic acid
PBS	0.00337914	0.00258391	0.00832504	0.001624	0.0105742	0.00617205
HSV-1	1.12494	1.34119	1.07283	1.533	1.58174	1.40065
Fig.3d
	mock			Myristic acid
PBS	1.144	1.396	1.405	1.055	1.342	1
cGAMP	298.221	271.596	258.908	84.915	73.724	92.213
DMXAA	13325.4	14791.7	18020.7	747.99	954.008	797.995
Fig.3e
	mock			Myristic acid
PBS	0.011027	0.0103784	0.0111892	0.00962162	0.00886486	0.00835135
cGAMP	0.260757	0.317865	0.334297	0.0524054	0.0532703	0.0564324
DMXAA	0.745135	0.757541	0.764027	0.51773	0.508189	0.583541

## Sheet: Fig.4
Fig.4i
	Sting+/+			Sting-/-
ctrl+PBS	1	1.14414	0.806076	0.431991	1.51042	0.74941
Myristic acid+PBS	0.674581	0.955452	0.934205	1.29739	3.46793	1.61375
ctrl+HSV-1	216.471	232.079	307.511	668.915	700.399	637.366
Myristic acid+HSV-1	446.094	472.803	560.129	596.659	681.488	711.355
Fig.4j
	Sting+/+			Sting-/-
ctrl+PBS	1	0.791469	1.56116	3.01957	0.443505	1.73132
Myristic acid+PBS	0.0871282	0.0112288	0.182727	0.455843	1.01399	1.32577
ctrl+HSV-1	1060.21	834.415	962.742	2505.58	2137.92	2571.21
Myristic acid+HSV-1	1418.31	1442.39	1558.46	2582.38	2675.13	1996.12

## Sheet: Fig.5
Fig.5a
	DMSO			2-HOM
PBS	1	1.44754	0.838838	3.50407	3.57131	3.41788
HSV-1	53.6115	57.4967	64.2146	103.855	81.7037	89.8284
cGAMP	8.49314	8.47476	11.1747	26.8453	24.2691	28.4754
DMXAA	3.91122	3.37306	3.7977	7.64034	8.5663	9.21393
Fig.5b
	DMSO			DDD85646
PBS	1	1.31532	1.47954	1.21023	1.14748	1.08227
HSV-1	115.936	117.235	114.154	132.724	138.958	136.818
cGAMP	57.6203	49.8759	59.6636	94.7522	113.265	86.5306
DMXAA	16.2243	19.2139	14.6589	54.7616	55.5533	51.5976
Fig.5c
	DMSO			IMP-1088
PBS	3.19083	2.86727	2.6652	1	1.46573	1.18815
HSV-1	89.9432	85.4462	92.7949	154.945	138.55	141.444
cGAMP	91.5787	90.2105	88.7162	111.119	109.15	107.906
DMXAA	22.5205	24.3606	24.0316	111.787	89.9635	88.3255
Fig.5d
mock	0.633663	1.0297	1.30693	1.0297
DMXAA	2.05941	4.39604	4	4.75247
DMXAA+DDD85646	12.2376	25.3465	57.3069	20.3564
DMXAA+2-HOM	70.9703	55.7624	73.5842	71.2475
Fig.5f
	mock			Myristic acid			Myristic acid+DDD85646 2μM			Myristic acid+DDD85646 5μM
PBS	1.07963	1.39652	1	2.33136	3.48246	2.49194	11.3899	11.9975	15.6948	4.34213	4.42648	4.70302
ISD	1903.11	2222.31	1938.39	743.4	651.817	693.333	1259.09	1183.72	1203.79	3814.33	3486.35	4205.24
Fig.5g
PBS	2.56757	2.24324	1.89189
PBS+Myristic acid	8.13514	2.40541	3.72973
ISD	550.676	537.297	519.784
ISD+Myristic acid	31.2973	57.5676	99.5405
ISD+Myristic acid+DDD85646 2μM	205.784	175.757	238.865
ISD+Myristic acid+DDD85646 5μM	430.27	364.946	325.838
Fig.5h
	mock			Myristic acid			Myristic acid+IMP-1088 0.5μM			Myristic acid+IMP-1088 1μM
PBS	1.35273	1	1.41034	10.6107	4.02022	4.48777	5.70911	4.62415	4.26903	5.14997	6.82635	5.62804
ISD	6582.36	5995.26	7067.81	2064.28	1796.34	2989.37	2934.42	3263.88	4276.3	3924.5	4439.46	5223.8
Fig.5k
	mock				DDD85646						mock				DDD85646						mock				DDD85646
PBS	3.7027	6.97297			3.86486	0.94595				PBS	44.4892	22.5			22.7688	14.0323				PBS	105.753	119.047			56.9294	99.8706
HSV-1	50.0811	72.7297	63.4054	66.9358	116.784	128.351	176.486	134.243		HSV-1	116.048	81.9086	120.43	156.317	219.435	264.812	286.156	210.538		HSV-1	269.4	190.929	280.106	307.518	502.459	606.223	643.4	541.988
Fig.5l
	mock						DDD85646								mock						DDD85646								mock						DDD85646
PBS	1	0.82					1.26	0.88						PBS	1	2.5					2.91	1.8						PBS	1	0.29					1.71	0.98
HSV-1	25.25	39.85	43.61	32.42	52.63	28.62	14.26	24.61	19.08	16.55	16.88	33.37		HSV-1	43.5	58.41	70.87	91.15	60.38	47.07	37.19	16.78	25.59	35.04	17.76	26.78		HSV-1	96.48	115.41	161.89	88.54	176.06	155.03	61.08	43.26	57.77	73.68	43.31	55.25

## Sheet: Fig.6
Fig.6a
HSV-1(h)	NMT1			NMT2
0	8.16791	8.68595	10.1068	2.24434	2.19736	1.91922
4	4.63839	5.3951	5.73253	1.43522	1.42497	1.79037
8	6.03093	7.23105	7.21837	1	1.20183	1.31871
12	6.75393	8.18372	7.05836	1.247	1.30755	1.28537
24	12.7762	14.7348	16.2961	3.07426	3.7252	3.45823
36	19.3845	22.407	18.1945	3.78779	4.1058	3.90065
Fig.6c
	ctrl				NMT1
ctrl	1.05984	1.06841	0.949389	0.922361	0.929904	0.88071	0.921765	0.854688
cGAS+STING	101.623	109.724	116.843	109.255	68.3736	70.9482	72.6959	85.644
Fig.6e
	siNC			siNMT1-1			siNMT1-2
PBS	3.99115	4.60285	4.15703	1.37364	2.01219	1.60887	17.3716	20.004	18.7068
HSV-1	303.247	291.948	283.067	520.887	515.37	511.032	1043.16	993.611	1050.66
Fig.6f
	siNC			siNMT1-2
PBS	1.42407	1.45172	1.60103	1	1.07681	1.51801
DMXAA	1227.63	1177.24	1055.7	1965.72	2259.85	1873.7
cGAMP	66.1317	65.0106	73.6553	110	94.95	103.572
Fig.6h
	mock			Myristic acid+siNC			Myristic acid+siNMT1-2
PBS	1.13921	1	1.12243	4.67765	3.34828	16.3174	6.83975	6.78666	8.63818
HSV-1	401.612	396.211	357.121	89.4347	77.5028	78.2765	185.413	141.233	160.193

## Sheet: Fig. S1
Fig.S1a
Ctrl					HSV-1					HSV-1+Myristic acid						Ctrl					HSV-1					HSV-1+Palmitic acid						Ctrl					HSV-1					HSV-1+Linoleic acid						Ctrl
1	0.93548	0.876039	0.676831	0.892732	1123.01	1208.76	1037.11	987.261	1051.54	221.901	202.597	176.963	185.789	184.198		0.828572	0.933184	1	0.683714	0.743388	408.622	432.744	440.296	395.114	454.117	350.671	368.632	385.009	444.203	367.678		0.533216	0.615966	0.616144	0.800273	1	390.396	262.705	283.97	271.189	252.827	226.11	199.112	193.438	184.804	185.566		0.88151	1
Fig.S1b
Myristic acid (μM)	0	12.5	25	50	100	200	300	400
	1.0705	0.995986	0.98599	0.926922	1.03355	1.06414	1.11261	1.00689
	0.974782	0.944188	0.917531	0.986596	0.91844	0.975388	0.982355	0.982355
	0.990534	0.922378	0.906929	0.945399	0.934494	1.03627	1.01325	0.991443
	0.96418	0.946308	0.933283	0.950852	0.957819	1.05081	1.0702	1.01537
Fig.S1d
	mock			Myristic acid
PBS	17.976	17.8903	16.4556	1	1.32066	1.76697
HSV-1	11870	11416.5	13454.4	4789.77	4189.93	4562.93
ISD	6436.75	6859.96	6805.04	4007.35	4081.94	3718.07
[truncated: 13 more columns]

## Sheet: Fig. S2
Sting	Ctrl					Myristic acid
HSV-1 0h	1	0.848576	0.833809	1.20092	0.921553	0.981027	0.9016	1.09524	0.848566	0.9048
HSV-1 2h	0.690836	0.57292	0.558059	0.606629	0.707261	0.730462	0.646575	0.500352	0.499022	0.530328
HSV-1 4h	0.459237	0.437512	0.410638	0.466674	0.600743	0.466727	0.453832	0.407193	0.512168	0.410212
Tbk1	Ctrl					Myristic acid
HSV-1 0h	1	1.11714	1.23337	0.90974	1.03807	1.01881	1.07308	1.06755	0.982676	1.14263
HSV-1 2h	0.958311	1.25389	1.04492	1.10517	0.884038	0.990557	1.15431	1.24651	0.988798	1.10519
HSV-1 4h	0.96542	1.1496	1.06812	1.52444	1.28037	0.999741	0.950535	1.12699	1.47934	0.949497
Irf3	Ctrl					Myristic acid
HSV-1 0h	1	1.10825	0.871946	1.07572	0.990566	0.975563	0.877477	0.821642	1.05277	0.911967
HSV-1 2h	0.90207	0.847239	0.830389	0.935639	0.751179	1.0117	0.896029	1.00935	0.824609	0.90652
HSV-1 4h	0.515962	0.695413	0.701037	0.567195	0.77831	0.64001	0.588801	0.610007	0.51762	0.744698

## Sheet: Fig. S4
Fig.S4a
DMSO			2-HOM
105.245	100.18	94.5743	93.0863	94.9049	98.6624
DMSO			DDD85646
105.214	104.047	90.7387	89.9553	91.6316	94.4985
DMSO			IMP-1088
106.291	93.4348	100.274	92.414	93.3378	92.6393
Fig.S4b
	DMSO			DDD85646
PBS	10.9189	7.51351	8.10811	9.51351	6.27027	7.43243
ISD	88.8378	118.324	99.2162	163.676	147.405	122.189
DMXAA	329.405	287.946	271	378.622	385.811	427.459
